# Supplementary material for: Characterization of Non-Invasively Induced Post-Traumatic Osteoarthritis in Mice
Source: Antioxidants (Basel). 2022 Sep 9;11(9):1783. doi: 10.3390/antiox11091783 (PMC9495497; doi:10.3390/antiox11091783)
Supplement: Supplementary file 1 [file antioxidants-11-01783-s001.zip]

Archive with 1 entries (1 files):
- antioxidants-1858401-supplementary.pdf
